# Supplementary material for: Estimates of the reproduction number for seasonal, pandemic, and zoonotic influenza: a systematic review of the literature
Source: BMC Infect Dis. 2014 Sep 4;14:480. doi: 10.1186/1471-2334-14-480 (PMC4169819; doi:10.1186/1471-2334-14-480)
Supplement: Supplementary file 1 — Additional file 1: Reproduction Numbers from the 1918 Influenza A/H1N1 Pandemic.(CSV 6 KB) [file 12879_2014_3799_MOESM1_ESM.csv]

Location	Wavea	Study Population	Mean GT/SIb	Reproduction Number (R)	95% CIc	Basic or Effective	Case definition	Reference	Year Published
Australia	1st	community	2.6	1.8	1.6–2.0	basic	unconfirmed hospitalizations/deaths	(Caley, Philp et al. 2008)	2008
Brazil	1st	community	4	2.68		basic	unconfirmed illness	(Massad, Burattini et al. 2007)	2007
Canada	1st	community	3	1.5	1.5–1.5	basic	unconfirmed deaths	(Sattenspiel 2011)	2011
Canada	1st	community	6	2.1	2.1–2.1	basic	unconfirmed deaths	(Sattenspiel 2011)	2011
Colombia	1st	community	3	1.4–1.5		effective	unconfirmed deaths	(Chowell, Viboud et al. 2012)	2012
Colombia	1st	community	4	1.5–1.7		effective	unconfirmed deaths	(Chowell, Viboud et al. 2012)	2012
Denmark	1st	community	2.6	2.2–2.4		effective	unconfirmed illness	(Andreasen, Viboud et al. 2008)	2008
Denmark	1st	community	4	2.8–3.0		effective	unconfirmed illness	(Andreasen, Viboud et al. 2008)	2008
Denmark	1st	community	2.6	2.8–4.0		effective	unconfirmed hospitalizations	(Andreasen, Viboud et al. 2008)	2008
Denmark	1st	community	4	3.6–5.4		effective	unconfirmed hospitalizations	(Andreasen, Viboud et al. 2008)	2008
Italy	1st	community	3	1.03	1.00–1.08	basic	unconfirmed hospitalizations	(Rizzo, Ajelli et al. 2011)	2011
Mexico	1st	community	3	1.3		effective	unconfirmed deaths	(Chowell, Viboud et al. 2010)	2010
Peru	1st	community	3	1.38	1.37–1.40	effective	unconfirmed deaths	(Chowell, Viboud et al. 2011)	2011
Switzerland	1st	community	3.11	1.49	1.45–1.53	basic	unconfirmed hospitalizations	(Chowell, Ammon et al. 2006)	2006
Switzerland	1st	community	3.4	1.5		basic	unconfirmed deaths	(Rios-Doria and Chowell 2009)	2009
United Kingdom	1st	community	2.6	1.7		basic	unconfirmed deaths	(Ferguson, Cummings et al.)	2006
United Kingdom	1st	community	4.1	2.1		effective	unconfirmed illness	(Viboud, Tam et al.)	2006
United Kingdom	1st	community	6	2		basic	unconfirmed illness	(Gani, Hughes et al. 2005)	2005
United Kingdom	1st	community	NR	1.16–2.94		effective	unconfirmed illness	(Mathews, McBryde et al. 2010)	2010
United Kingdom	1st	students	NR	1.43–5.36		effective	unconfirmed illness	(Mathews, McBryde et al. 2010)	2010
USA	1st	community	4	1.34–3.21		effective	unconfirmed illness	(White and Pagano 2008)	2008
Various	1st	community	4	1.2–3.0		effective	unconfirmed illness	(Vynnycky, Trindall et al. 2007)	2007
Various	1st	community	4	2.1–7.5		effective	unconfirmed illness	(Vynnycky, Trindall et al. 2007)	2007
	1st	sailors	4	4.97		effective	unconfirmed illness	(White and Pagano 2008)	2008
Canada	2nd	community	3.6	2.26	1.95–2.63	basic	unconfirmed illness	(Zhang, Yan et al. 2010)	2010
Canada	2nd	community	3.6	1.49	1.42–1.55	basic	unconfirmed illness	(Zhang, Yan et al. 2010)	2010
Canada	2nd	community	3	2.4	2.4–2.5	basic	unconfirmed deaths	(Sattenspiel 2011)	2011
Canada	2nd	community	6	4.3	4.2–4.4	basic	unconfirmed deaths	(Sattenspiel 2011)	2011
Denmark	2nd	community	2.6	1.22–1.24		effective	unconfirmed illness	(Andreasen, Viboud et al. 2008)	2008
Denmark	2nd	community	4	1.29–1.33		effective	unconfirmed illness	(Andreasen, Viboud et al. 2008)	2008
Denmark	2nd	community	2.6	1.2–1.3		effective	unconfirmed hospitalizations	(Andreasen, Viboud et al. 2008)	2008
Denmark	2nd	community	4	1.3–1.4		effective	unconfirmed hospitalizations	(Andreasen, Viboud et al. 2008)	2008
Germany	2nd	community	1	1.58	0.03–10.3	basic	unconfirmed deaths	(Nishiura 2007)	2007
Germany	2nd	community	3	2.52	0.75–5.85	basic	unconfirmed deaths	(Nishiura 2007)	2007
Germany	2nd	community	5	3.41	1.91–5.57	basic	unconfirmed deaths	(Nishiura 2007)	2007
Italy	2nd	community	3	1.38	1.3–1.5	basic	unconfirmed hospitalizations	(Rizzo, Ajelli et al. 2011)	2011
Mexico	2nd	community	3	1.3		effective	unconfirmed deaths	(Chowell, Viboud et al. 2010)	2010
New Zealand	2nd	military	>1.5	1.3–3.1		basic	unconfirmed hospitalizations	(Sertsou, Wilson et al. 2006)	2006
Switzerland	2nd	community	2.28	3.75	3.6–3.9	effective	unconfirmed hospitalizations	(Chowell, Ammon et al. 2006)	2006
Switzerland	2nd	community	3.4	2.4		basic	unconfirmed deaths	(Rios-Doria and Chowell 2009)	2009
United Kingdom	2nd	community	3	1.39	1.36–1.43	effective	unconfirmed deaths	(Chowell, Bettencourt et al. 2008)	2008
United Kingdom	2nd	community	6	1.84	1.75–1.92	effective	unconfirmed deaths	(Chowell, Bettencourt et al. 2008)	2008
United Kingdom	2nd	community	6	1.55		basic	unconfirmed illness	(Gani, Hughes et al. 2005)	2005
United Kingdom	2nd	community	2.6	1.5		basic	unconfirmed deaths	(Ferguson, Cummings et al. 2006)	2006
USA	2nd	community	2.5	2.14		basic	unconfirmed deaths	(Goldstein, Dushoff et al. 2009)	2009
USA	2nd	community	NR	2.2	1.55–2.84	effective	unconfirmed illness	(Chowell, Nishiura et al. 2007)	2007
USA	2nd	community	4	2	1.7–2.3	effective	unconfirmed deaths	(Mills, Robins et al. 2004)	2004
USA	2nd	community	2.85	1.73		effective	unconfirmed deaths	(Wallinga and Lipsitch)	2007
United Kingdom	3rd	community	3	1.39	1.29–1.49	effective	unconfirmed deaths	(Chowell, Bettencourt et al. 2008)	2008
United Kingdom	3rd	community	6	1.82	1.61–2.05	effective	unconfirmed deaths	(Chowell, Bettencourt et al. 2008)	2008
United Kingdom	3rd	community	6	1.7		basic	unconfirmed illness	(Gani, Hughes et al. 2005)	2005
Median reproduction number for the 1918 pandemic: 1.80; Interquartile range 1.47–2.27
a The first wave of illnesses began in the Northern Hemisphere in the spring 1918 (Cox and Subbarao 2000). A second wave of more intense transmission occurred concurrently in North America, Europe, and Africa in the Fall of 1918 while a third and final wave of activity occurred in some areas of the world during the winter of 1919 (Glezen 1996).
b The generation time (GT) or serial interval (SI) assumed in the reproduction number estimation
c Confidence interval
NR=Not reported
