# Supplementary material for: Estimates of the reproduction number for seasonal, pandemic, and zoonotic influenza: a systematic review of the literature
Source: BMC Infect Dis. 2014 Sep 4;14:480. doi: 10.1186/1471-2334-14-480 (PMC4169819; doi:10.1186/1471-2334-14-480)
Supplement: Supplementary file 3 — Additional file 3: Reproduction Numbers from the 1968 Influenza A/H3N2 Pandemic.(CSV 2 KB) [file 12879_2014_3799_MOESM3_ESM.csv]

Location	Wavea	Study Population	Mean GT/SIb	Reproduction Number (R)	95% CIc	Basic or Effective	Case definition	Reference	Year Published
Hong Kong	1st	community	2.95	1.89		basic	unconfirmed illness	(Longini, Fine et al. 1986)	1986
various	1st	community	4	1.06–2.06		basic	serology; laboratory confirmed illness; unconfirmed illness	(Jackson, Vynnycky et al.)	2010
various	1st	confined settings	4	1.08–1.62		basic	serology; laboratory confirmed illness; unconfirmed illness	(Jackson, Vynnycky et al. 2010)	2010
United Kingdom	1st	community	4.1	1.8		effective	unconfirmed illness	(Viboud, Tam et al. 2006)	2006
United Kingdom	2nd	community	NR	1.85		effective	serology confirmed infection	(Gani, Hughes et al. 2005)	2005
various	2nd	community	4	1.08–2.02		effective	serology; laboratory confirmed illness; unconfirmed illness	(Jackson, Vynnycky et al. 2010)	2010
various	2nd	confined settings	4	1.43	1.23–1.63	effective	serology; laboratory confirmed illness; unconfirmed illness	(Jackson, Vynnycky et al. 2010)	2010
Median reproduction number for the 1968 pandemic: 1.80; Interquartile range 1.56–1.85
a The 1968 influenza A/H3N2 pandemic began in Hong Kong in July 1968. Large single waves of illness were reported in the Northern Hemisphere between September 1968 and April 1969 (with peaks occurring in December 1968–January 1969). Large single waves of illnesses were reported in the Southern Hemisphere between June and September 1969. Some countries in the Northern Hemisphere, such as the Unite…
b The generation time (GT) or serial interval (SI) assumed in the reproduction number estimation
c Confidence interval
NR=Not reported
