# Supplementary material for: Estimates of the reproduction number for seasonal, pandemic, and zoonotic influenza: a systematic review of the literature
Source: BMC Infect Dis. 2014 Sep 4;14:480. doi: 10.1186/1471-2334-14-480 (PMC4169819; doi:10.1186/1471-2334-14-480)
Supplement: Supplementary file 4 — Additional file 4: Reproduction Numbers from the 2009 Influenza A/H1N1 Pandemic.(CSV 10 KB) [file 12879_2014_3799_MOESM4_ESM.csv]

Location	Wavea	Study Population	Mean GT/SIb	Reproduction Number (R)	95% CIc	Basic or Effective	Case definition	Reference	Year Published
Mexico	0	community	1.91	1.25	0.76–1.74	basic	laboratory confirmed illness	(Hsieh, Ma et al. 2011)	2011
Australia	1st	community	2.8	1.5	1.50–2.70	effective	laboratory confirmed illness	(Kelly, Mercer et al. 2010)	2010
Australia	1st	community	2.8	1.2	1.0–1.4	effective	laboratory confirmed illness	(Kelly, Mercer et al. 2010)	2010
Australia	1st	community	2.9	2.4	2.3–2.4	effective	laboratory confirmed illness	(McBryde, Bergeri et al. 2009)	2009
Australia, rural	1st	community	2.9	1.28	1.26–1.30	effective	laboratory confirmed illness	(Buckley and Bulger 2011)	2011
Australia, urban	1st	community	2.9	1.26	1.22–1.30	effective	laboratory confirmed illness	(Buckley and Bulger 2011)	2011
Canada	1st	community	1.91	1.3	1.12–1.47	basic	laboratory confirmed illness	(Hsieh, Fisman et al. 2010)	2010
Canada	1st	community	2.78	2.21	1.98–2.50	basic	laboratory confirmed illness	(Mostaco-Guidolin, Bowman et al. 2012)	2012
Canada	1st	community	3.6	1.63	1.31–1.96	basic	laboratory confirmed illness	(Hsieh, Fisman et al. 2010)	2010
Canada	1st	community	4.31	1.31	1.25–1.38	basic	laboratory confirmed illness	(Tuite, Greer et al.)	2010
Chile	1st	community	2.5	1.8	1.6–2.0	effective	unconfirmed emergency room visits	(Chilean Task Force for study of Pandemic Influenza, Pedroni et al. 2010)	2010
Chile, central	1st	community	3	1.32	1.27–1.37	effective	unconfirmed hospitalizations	(Chowell, Towers et al. 2012)	2012
Chile, northern	1st	community	3	1.19	1.13–1.24	effective	unconfirmed hospitalizations	(Chowell, Towers et al. 2012)	2012
Chile, southern	1st	community	3	1.58	1.45–1.72	effective	unconfirmed hospitalizations	(Chowell, Towers et al. 2012)	2012
China	1st	community	2.6	1.25	1.22–1.28	effective	laboratory confirmed illness	(Yu, Cauchemez et al. 2012)	2012
China	1st	community	4.31	1.53	1.45–1.60	basic	laboratory confirmed illness	(Tan, Yuan et al. 2012)	2012
China	1st	community	NR	1.68		basic	laboratory confirmed illness	(Jin, Zhang et al. 2011)	2011
Hong Kong	1st	community	3	1.7	1.6–1.8	effective	laboratory confirmed illness	(Wu, Cowling et al. 2010)	2010
Hong Kong	1st	community	3.2	1.45	1.4–1.5	effective	laboratory confirmed illness	(Cowling, Lau et al. 2010)	2010
Israel	1st	community	2.92	1.06	0.97–1.16	effective	laboratory confirmed illness	(Katriel, Yaari et al. 2011)	2011
Italy	1st	community	2.6	1.3	1.23–1.32	effective	unconfirmed illness	(Dorigatti, Cauchemez et al. 2012)	2012
Japan	1st	school	1.9	2.3	2.0–2.6	effective	laboratory confirmed illness	(Nishiura, Castillo-Chavez et al. 2009)	2009
Japan	1st	community	2.7	1.28	1.23–1.33	effective	laboratory confirmed illness	(Nishiura, Castillo-Chavez et al. 2009)	2009
Mexico	1st	community	1.91	1.58	1.34–2.04	basic	unconfirmed illness	(Fraser, Donnelly et al. 2009)	2009
Mexico	1st	community	1.96	1.42		basic	unconfirmed illness	(White and Pagano 2010)	2010
Mexico	1st	community	2.6	1.4	1.2–1.9	basic	laboratory confirmed illness	(Fraser, Donnelly et al. 2009)	2009
Mexico	1st	community	2.6	1.22	1.05–1.60	basic	laboratory confirmed illness	(Fraser, Donnelly et al. 2009)	2009
Mexico	1st	community	3	1.8	1.78–1.81	effective	unconfirmed illness	(Chowell, Echevarria-Zuno et al. 2011)	2011
Mexico	1st	community	3	1.43	1.29–1.57	effective	laboratory confirmed illness	(Pourbohloul, Ahued et al. 2009)	2009
Mexico	1st	community	3.1	2.2	2.1–2.4	effective	laboratory confirmed illness	(Boelle, Bernillon et al. 2009)	2009
Mexico	1st	community	3.5	2.3	2.1–2.5	basic	laboratory confirmed illness	(Yang, Sugimoto et al. 2009)	2009
Mexico	1st	community	3.6	1.75	1.6–1.9	basic	seeding from Mexico	(Balcan, Hu et al. 2009)	2009
Mexico	1st	community	4.1	3.1	2.9–3.5	effective	laboratory confirmed illness	(Boelle, Bernillon et al. 2009)	2009
Mexico City	1st	community	3	1.72		basic	laboratory confirmed illness	(Cruz-Pacheco, Duran et al. 2009)	2009
Morocco	1st	community	2.3	1.44	1.32–1.56	basic	laboratory confirmed illness	(Barakat, Ihazmad et al. 2012)	2012
Morocco	1st	community	2.7	1.4	1.34–1.48	basic	laboratory confirmed illness	(Barakat, Ihazmad et al. 2012)	2012
Netherlands	1st	community	3	0.5		effective	laboratory confirmed illness	(Hahne, Donker et al. 2009)	2009
New Zealand	1st	community	2.7	1.25	1.07–1.47	effective	laboratory confirmed illness	(Roberts and Nishiura 2011)	2011
New Zealand	1st	community	2.8	1.96	1.80–2.15	effective	laboratory confirmed illness	(Nishiura, Wilson et al. 2009)	2009
New Zealand	1st	community	2.8	1.55	1.16–1.86	effective	laboratory confirmed illness; unconfirmed illness	(Paine, Mercer et al. 2010)	2010
North America	1st	community	2.7	1.3–2.1		basic	laboratory confirmed illness	(Lessler, dos Santos et al. 2010)	2010
Peru	1st	community	2.8	1.37	1.33–1.41	effective	laboratory confirmed illness	(Munayco, Gomez et al. 2009)	2009
Peru	1st	community	3	1.3	1.3–1.3	effective	unconfirmed illness	(Chowell, Viboud et al. 2011)	2011
Peru, Lima	1st	community	3	1.7	1.6–1.7	effective	unconfirmed illness	(Chowell, Viboud et al. 2011)	2011
Singapore	1st	dance club	1.91	1.9–2.1		basic	laboratory confirmed illness	(Chan, Subramony et al. 2010)	2010
Singapore	1st	military	NR	1.91	1.50–2.36	effective	laboratory confirmed and unconfirmed illness	(Lee, Yap et al. 2010)	2010
South Africa	1st	community	2.3	1.43	1.38–1.49	effective	laboratory confirmed illness	(Archer, Tempia et al. 2012)	2012
South Africa	1st	community	2.78	1.47	1.30–1.72	effective	laboratory confirmed illness	(Archer, Tempia et al. 2012)	2012
South Africa	1st	community	2.78	1.42	1.20–1.71	effective	laboratory confirmed illness	(Archer, Tempia et al. 2012)	2012
Southern Hemisphere	1st	community	1.9	1.16–1.53		effective	laboratory confirmed illness	(Hsieh 2010)	2010
Southern Hemisphere	1st	community	2.6	1.33	1.28–1.45	basic	laboratory confirmed and unconfirmed illness	(Opatowski, Fraser et al. 2011)	2011
Taiwan	1st	community	1.91	1.14	1.04–1.25	effective	laboratory confirmed illness	(Hsieh, Cheng et al. 2011)	2011
Taiwan	1st	community	NR	1.16	0.98–1.34	effective	serology confirmed infection	(Chao, Cheng et al. 2011)	2011
Thailand	1st	community	1.9	1.78	1.67–1.89	basic	laboratory confirmed illness	(de Silva, Warachit et al. 2009)	2009
Thailand	1st	community	2.6	2.07	1.92–2.22	basic	laboratory confirmed illness	(de Silva, Warachit et al. 2009)	2009
United Kingdom	1st	school	2.2	1.33	1.11–1.56	effective	laboratory confirmed illness	(Hens, Calatayud et al. 2012)	2012
United Kingdom	1st	community	2.5	1.44	1.27–1.63	effective	laboratory confirmed illness	(Ghani, Baguelin et al. 2009)	2009
USA	1st	community	2.2	1.7	1.4–2.1	basic	laboratory confirmed illness	(White, Wallinga et al. 2009)	2009
USA	1st	community	2.6	2.2	1.4–2.5	basic	laboratory confirmed illness	(White, Wallinga et al. 2009)	2009
USA	1st	school	2.7	3.3	3.0–3.6	effective	unconfirmed illness	(Lessler, Reich et al. 2009)	2009
USA	1st	community	3.5	1.3–2.0	1.0–2.2	basic	laboratory confirmed illness	(Yang, Sugimoto et al. 2009)	2009
USA	1st	camp attendees	7	2.2	1.4–3.3	effective	unconfirmed illness	(Sugimoto, Borse et al. 2011)	2011
Vietnam	1st	community	1.9	1.5	1.5–1.6	basic	laboratory confirmed illness	(Hien, Boni et al. 2010)	2010
Vietnam	1st	community	3.6	2	1.9–2.2	basic	laboratory confirmed illness	(Hien, Boni et al. 2010)	2010
worldwide	1st	community	2.67	1–2		effective	laboratory confirmed illness	(Hens, Van Ranst et al. 2011)	2011
China	2nd	community	4	1.66	1.27–2.05	effective	confirmed hospitalizations	(Tang, Xiao et al. 2012)	2012
China	2nd	community	4.3	1.7	1.4–1.9	effective	laboratory confirmed illness	(Tang, Xiao et al. 2010)	2010
France	2nd	military	2.9	1.5–1.6		effective	unconfirmed illness	(Trichereau, Verret et al. 2012)	2012
Iran	2nd	school	NR	1.28	1.05–1.54	basic	unconfirmed illness	(Haghdoost, Baneshi et al. 2012)	2012
Italy	2nd	community	2.5	1.33		effective	unconfirmed illness	(Poletti, Ajelli et al. 2011)	2011
Japan	2nd	community	3	1.48	1.41–1.56	effective	unconfirmed illness	(Tsukui 2012)	2012
Mexico	2nd	community	3	1.62	1.61–1.63	effective	unconfirmed illness	(Chowell, Echevarria-Zuno et al. 2011)	2011
Reunion Island	2nd	community	2.8	1.26	1.08–1.49	effective	unconfirmed illness	(Renault, D'Ortenzio et al. 2010)	2010
Taiwan	2nd	community	1.91	1.02	1.01–1.02	effective	laboratory confirmed illness	(Hsieh, Cheng et al. 2011)	2011
Taiwan	2nd	community	NR	1.87	1.68–2.06	effective	serology confirmed infection	(Chao, Cheng et al. 2011)	2011
United Kingdom	2nd	community	2.5	1.3	1.2–1.5	effective	laboratory confirmed illness	(Baguelin, Hoek et al. 2010)	2010
Mexico	3rd	community	3	1.24	1.23–1.24	effective	unconfirmed illness	(Chowell, Echevarria-Zuno et al. 2011)	2011
various		community	NR	1.3	1.1–1.4	effective	serology confirmed infection	(Glass, Kelly et al. 2012)	2012
Median reproduction number for the 2009 pandemic: 1.46; Interquartile range 1.30–1.70
a The 2009 influenza A/H1N1 pandemic began in Mexico in the late winter or early spring of 2009 (Hsieh, Ma et al. 2011). The United States and the United Kingdom experienced a first wave of illnesses in the Spring of 2009 followed by a second wave during the Fall of 2009 (Jhung, Swerdlow et al. 2011). However, unlike these three countries, a number of countries, especially in the Southern Hemisph…
b The generation time (GT) or serial interval (SI) assumed in the reproduction number estimation
c Confidence interval
NR=Not reported
