# Supplementary material for: Estimates of the reproduction number for seasonal, pandemic, and zoonotic influenza: a systematic review of the literature
Source: BMC Infect Dis. 2014 Sep 4;14:480. doi: 10.1186/1471-2334-14-480 (PMC4169819; doi:10.1186/1471-2334-14-480)
Supplement: Supplementary file 5 — Additional file 5: Reproduction Numbers from Seasonal Influenza Epidemics.(CSV 5 KB) [file 12879_2014_3799_MOESM5_ESM.csv]

Season	Subtype	Location	Mean GT/SIa	Reproduction Number	95% CIb	Basic or Effective	Case definition	Reference	Year Published
1889–1890	H3N8?	USA & Europe	2.6	2.1	1.9–2.4	basic	unconfirmed deaths	(Valleron, Cori et al. 2010)	2010
1948–1949	H1N1	Canada	4.1	1.3		effective	unconfirmed illness	(Viboud, Tam et al. 2006)	2006
1949–1950	H1N1	Canada	4.1	1.5		effective	unconfirmed illness	(Viboud, Tam et al. 2006)	2006
1950–1951	H1N1	Canada & UK	4.1	2	1.9–2.5	effective	unconfirmed deaths	(Viboud, Tam et al. 2006)	2006
1958–1973	H2N2; H3N2; B	United Kingdom	4.48	3.9–7.1		effective	unconfirmed illness	(Spicer 1979)	1979
1972–2002	H1N1/H3N2/B	Australia	5.5	1.3		effective	unconfirmed deaths	(Chowell, Miller et al. 2008)	2008
1972–2002	H1N1/H3N2/B	France	5.5	1.3		effective	unconfirmed deaths	(Chowell, Miller et al. 2008)	2008
1972–2002	H1N1/H3N2/B	USA	5.5	1.3		effective	unconfirmed deaths	(Chowell, Miller et al. 2008)	2008
1972–2002	H1N1/H3N2/B	USA; France; Australia	5.5	1.3	1.2–1.4	effective	unconfirmed deaths	(Chowell, Miller et al. 2008)	2008
1975–2004	H1N1/H3N2/B	Norway	6	1.06–1.69		effective	unconfirmed deaths	(Gran, Iversen et al. 2010)	2010
1976–1981	H1N1/H3N2/B	USA	2.6	1.7		basic	serology confirmed infection	(Ferguson, Cummings et al. 2006)	2006
1976–1981	H1N1/H3N2/B	USA	4.1	1.16		basic	serology confirmed infection	(Britton and Becker 2000)	2000
1977–1978	H1N1	United Kingdom	2.2	4.38		basic	unconfirmed illness	(Wearing, Rohani et al. 2005)	2005
1977–1978	H1N1	United Kingdom	3	21		basic	unconfirmed illness	(Fraser, Riley et al. 2004)	2004
1977–1978	H1N1	United Kingdom	4.7	16.9		basic	unconfirmed illness	(Wearing, Rohani et al. 2005)	2005
1984–1985	H1N1/H3N2	France	2.49	1.37		effective	unconfirmed illness	(Flahault, Letrait et al. 1988)	1988
1985–2005	H1N1/H3N2/B	United Kingdom	2.2	1.6–2.1		basic	unconfirmed illness	(Truscott, Fraser et al. 2009)	2010
1985–2005	H1N1/H3N2/B	United Kingdom	2.7	1.6–2.5		basic	unconfirmed illness	(Truscott, Fraser et al. 2012)	2012
1985–2006	H1N1/H3N2/B	France	2.4	1.4–1.7	1.3–1.8	basic	unconfirmed illness	(Cauchemez, Valleron et al. 2008)	2008
1996–2006	H1N1/H3N2/B	Brazil	3	1.03	1.02–1.04	effective	unconfirmed deaths	(Chowell, Viboud et al. 2010)	2010
1998–1999	H3N2	Israel	3	1.14		effective	unconfirmed illness	(Barnea, Yaari et al. 2011)	2011
1998–1999	H3N2	Israel	3	1.16		effective	unconfirmed illness	(Barnea, Yaari et al. 2011)	2011
1998–1999	H3N2	USA	3	1.18	1.05–1.25	effective	laboratory confirmed illness	(Cintron-Arias, Castillo-Chavez et al. 2009)	2009
1998–2009	H1N1/H3N2/B	Israel	2.5	1.17–1.62		effective	unconfirmed illness	(Huppert, Barnea et al. 2012)	2012
1999–2000	H3N2	Israel	3	1.16		effective	unconfirmed illness	(Barnea, Yaari et al. 2011)	2011
1999–2000	H3N2	Israel	3	1.18		effective	unconfirmed illness	(Barnea, Yaari et al. 2011)	2011
1999–2006	seasonal H1N1	Taiwan	2	1.19	0.76–1.86	basic	confirmed and unconfirmed illness	(Chen and Liao 2010)	2010
1999–2006	H3N2	Taiwan	3	1.41	0.92–2.19	basic	confirmed and unconfirmed illness	(Chen and Liao 2010)	2010
1999–2006	B	Taiwan	3	1.07	0.69–1.69	basic	confirmed and unconfirmed illness	(Chen and Liao 2010)	2010
2000–2001	H1N1	Israel	3	1.12		effective	unconfirmed illness	(Barnea, Yaari et al. 2011)	2011
2000–2009	H1N1/H3N2/B	Italy	4	1.17–1.36		effective	unconfirmed illness	(Lunelli, Rizzo et al. 2012)	2012
2001–2002	H3N2	Israel	3	1.25		effective	unconfirmed illness	(Barnea, Yaari et al. 2011)	2011
2001–2002	H3N2	Israel	3	1.27		effective	unconfirmed illness	(Barnea, Yaari et al. 2011)	2011
2003–2004	H3N2	Israel	3	1.19		effective	unconfirmed illness	(Barnea, Yaari et al. 2011)	2011
2003–2004	H3N2	Israel	3	1.21		effective	unconfirmed illness	(Barnea, Yaari et al. 2011)	2011
2003–2004	H3N2	Switzerland	2.6	1.2–1.3		effective	unconfirmed illness	(Smieszek, Balmer et al. 2011)	2011
2004–2005	H3N2	Israel	3	1.25		effective	unconfirmed illness	(Barnea, Yaari et al. 2011)	2011
2004–2005	H3N2	Israel	3	1.25		effective	unconfirmed illness	(Barnea, Yaari et al. 2011)	2011
2004–2005	unspecified	Taiwan	4.1	1		effective	unconfirmed deaths	(Hsieh 2010)	2010
2004–2005	H3N2	USA	7	1.2	1.1–1.3	effective	laboratory confirmed illness	(Bettencourt and Ribeiro 2008)	2008
2006–2007	H3N2	Israel	3	1.28		effective	unconfirmed illness	(Barnea, Yaari et al. 2011)	2011
2006–2007	H3N2	Israel	3	1.33		effective	unconfirmed illness	(Barnea, Yaari et al. 2011)	2011
2007–2008	H3N2	Israel	3	1.25		effective	unconfirmed illness	(Barnea, Yaari et al. 2011)	2011
2007–2008	H3N2	Israel	3	1.29		effective	unconfirmed illness	(Barnea, Yaari et al. 2011)	2011
2011/12	H1N1	Mexico	3	1.2		effective	laboratory confirmed hospitalizations	(Borja-Aburto, Chowell et al. 2012)	2012
2011/12	H1N1	Mexico	3	1.2		effective	laboratory confirmed hospitalizations	(Chowell, Echevarria-Zuno et al. 2012)	2012
2011/12	H1N1	Mexico	4	1.3		effective	laboratory confirmed hospitalizations	(Chowell, Echevarria-Zuno et al. 2012)	2012
Median reproduction number for seasonal influenza: 1.28; Interquartile range 1.19–1.37
a The generation time (GT) or serial interval (SI) assumed in the reproduction number estimation
b Confidence interval
NR=Not reported
