# Supplementary material for: Estimates of the reproduction number for seasonal, pandemic, and zoonotic influenza: a systematic review of the literature
Source: BMC Infect Dis. 2014 Sep 4;14:480. doi: 10.1186/1471-2334-14-480 (PMC4169819; doi:10.1186/1471-2334-14-480)
Supplement: Supplementary file 6 — Additional file 6: Reproduction Numbers from Novel Influenza Outbreaks.(CSV 1 KB) [file 12879_2014_3799_MOESM6_ESM.csv]

Season	Subtype	Location	Mean GT/SIa	Reproduction Number	95% CIb	Basic or Effective	Case definition	Reference	Year Published
1976	H1N1	New Jersey	1.9	1.2	1.1–1.4	basic	serologically confirmed illness	(Lessler, Cummings et al. 2007)	2007
2004–2006	H5N1	Vietnam	7	0	0–0.42	effective	laboratory confirmed illness	(Bettencourt and Ribeiro 2008)	2008
2004–2006	H5N1	Indonesia	7	0	0–0	effective	laboratory confirmed illness	(Bettencourt and Ribeiro 2008)	2008
2005	H5N1	Turkey	9.5	<1		basic	laboratory confirmed illness	(Yang, Halloran et al. 2007)	2007
2005–2009	H5N1	Indonesia	6	0.1–0.25	0–0.4	effective	laboratory confirmed illness	(Aditama, Samaan et al. 2012)	2012
2006	H5N1	Indonesia	9.5	1.14	0.61–2.14	basic	laboratory confirmed illness	(Yang, Halloran et al. 2007)	2007
Median reproduction number for novel influenza outbreaks: 0.34; Interquartile range 0.05–0.98
a The generation time (GT) or serial interval (SI) assumed in the reproduction number estimation
NR=Not reported
b Confidence interval
